# Supplementary material for: Evolutionary dynamics of early and late mutational signatures in metastatic cancer
Source: Front Bioinform. 2026 Mar 5;6:1735360. doi: 10.3389/fbinf.2026.1735360 (PMC12999922; doi:10.3389/fbinf.2026.1735360)
Supplement: Supplementary file 1 [file DataSheet1.xlsx]

## Sheet: Table S1
Patient	Tumor Site	Site for Signature Detection	Primary Site	Early or Late	SNV Count	Detected Signature	Signature Fraction	Population Frequency
ATP402	Lung	Lung	Lung	Early	341	SBS4	0.62	0.82
ATP402	Lung	Lung	Lung	Early	341	SBS13	0.12	0.37
ATP402	Bowel	Colorectal	Lung	Early	341	SBS4	0.81	0.01
ATP402	Bowel	Colorectal	Lung	Early	341	SBS2	0.09	0.16
ATP402	Brain	CNS	Lung	Early	341	SBS4	0.81	0.01
ATP402	Brain	CNS	Lung	Early	341	SBS3	0.15	0.82
ATP402	Ovary	Ovary	Lung	Early	341	SBS4	0.78	0
ATP402	Ovary	Ovary	Lung	Early	341	SBS13	0.16	0.3
ATP402	Lung	Lung	Lung	Late	697	SBS13	0.45	0.37
ATP402	Lung	Lung	Lung	Late	697	SBS2	0.32	0.41
ATP402	Lung	Lung	Lung	Late	697	SBS4	0.15	0.82
ATP402	Bowel	Colorectal	Lung	Late	697	SBS13	0.55	0.01
ATP402	Bowel	Colorectal	Lung	Late	697	SBS2	0.3	0.16
ATP402	Bowel	Colorectal	Lung	Late	697	SBS18	0.1	0.77
ATP402	Brain	CNS	Lung	Late	697	SBS2	0.66	0.01
ATP402	Brain	CNS	Lung	Late	697	SBS3	0.34	0.82
ATP402	Ovary	Ovary	Lung	Late	697	SBS13	0.61	0.3
ATP402	Ovary	Ovary	Lung	Late	697	SBS8	0.16	0.82
ATP402	Ovary	Ovary	Lung	Late	697	SBS2	0.16	0.01
ATP404	Lung	Lung	Lung	Early	195	SBS4	0.57	0.82
ATP404	Lung	Lung	Lung	Early	195	SBS92	0.22	0.84
ATP404	Liver	Liver	Lung	Early	195	SBS4	0.54	0.86
ATP404	Liver	Liver	Lung	Early	195	SBS5	0.32	1
ATP404	Peripancreatic Lymph Node	Pancreas	Lung	Early	195	SBS4	0.69	0
ATP404	Perigastric Lymph Node	Stomach	Lung	Early	195	SBS4	0.64	0
ATP404	Perigastric Lymph Node	Stomach	Lung	Early	195	SBS5	0.18	0.59
ATP404	Lung	Lung	Lung	Late	63	SBS2	0.31	0.41
ATP404	Lung	Lung	Lung	Late	63	SBS4	0.31	0.82
ATP404	Lung	Lung	Lung	Late	63	SBS1	0.21	0.65
ATP404	Lung	Lung	Lung	Late	63	SSB5	0.14	0.66
ATP404	Liver	Liver	Lung	Late	63	SBS5	0.65	1
ATP404	Peripancreatic Lymph Node	Pancreas	Lung	Late	63	SBS13	0.21	0.51
ATP404	Peripancreatic Lymph Node	Pancreas	Lung	Late	63	SBS2	0.2	0.51
ATP404	Perigastric Lymph Node	Stomach	Lung	Late	63		0	0
ATP407	Endometrium	Uterus	Endometrium	Early	369	SBS15	0.61	0
ATP407	Endometrium	Uterus	Endometrium	Early	369	SBS1	0.33	0.85
ATP407	Liver	Liver	Endometrium	Early	369	SBS6	0.93	0
ATP407	Omentum	Stomach	Endometrium	Early	369	SBS15	0.58	0
ATP407	Omentum	Stomach	Endometrium	Early	369	SBS1	0.41	0.69
ATP407	Colon	Colorectal	Endometrium	Early	369	SBS15	0.59	0.01
ATP407	Colon	Colorectal	Endometrium	Early	369	SBS1	0.4	0.95
ATP407	Endometrium	Uterus	Endometrium	Late	325	SBS15	0.63	0
ATP407	Endometrium	Uterus	Endometrium	Late	325	SBS8	0.12	0.74
ATP407	Endometrium	Uterus	Endometrium	Late	325	SBS3	0.07	0.74
ATP407	Liver	Liver	Endometrium	Late	325	SBS15	0.56	0
ATP407	Liver	Liver	Endometrium	Late	325	SBS92	0.23	0.86
ATP407	Liver	Liver	Endometrium	Late	325	SBS5	0.21	1
ATP407	Omentum	Stomach	Endometrium	Late	325	SBS15	0.63	0
ATP407	Omentum	Stomach	Endometrium	Late	325	SBS5	0.24	0.59
ATP407	Colon	Colorectal	Endometrium	Late	325	SBS15	0.69	0.01
ATP407	Colon	Colorectal	Endometrium	Late	325	SBS8	0.17	0.81
ATP407	Colon	Colorectal	Endometrium	Late	325	SBS3	0.09	0.81
ATP408	Head & Neck - Tongue	Oral Oropharyngeal	Head & Neck - Tongue	Early	60	SBS1	0.75	0.9
ATP408	Head & Neck - Tongue	Oral Oropharyngeal	Head & Neck - Tongue	Early	60	SBS2	0.17	0.43
ATP408	Lung	Lung	Head & Neck - Tongue	Early	60	SBS96	0.38	0
ATP408	Lung	Lung	Head & Neck - Tongue	Early	60	SBS2	0.24	0.41
ATP408	Lung	Lung	Head & Neck - Tongue	Early	60	SBS1	0.17	0.65
ATP408	Lung	Lung	Head & Neck - Tongue	Early	60	SBS5	0.12	0.66
ATP408	Liver	Liver	Head & Neck - Tongue	Early	60	SBS1	0.7	0
ATP408	Colon	Colorectal	Head & Neck - Tongue	Early	60	SBS1	0.75	0.95
ATP408	Colon	Colorectal	Head & Neck - Tongue	Early	60	SBS2	0.21	0.16
ATP408	Head & Neck - Tongue	Oral Oropharyngeal	Head & Neck - Tongue	Late	92	SBS1	0.39	0.9
ATP408	Head & Neck - Tongue	Oral Oropharyngeal	Head & Neck - Tongue	Late	92	SBS8	0.38	0
ATP408	Head & Neck - Tongue	Oral Oropharyngeal	Head & Neck - Tongue	Late	92	SBS3	0.21	0.82
ATP408	Lung	Lung	Head & Neck - Tongue	Late	92	SBS4	0.34	0.82
ATP408	Lung	Lung	Head & Neck - Tongue	Late	92	SBS1	0.33	0.65
ATP408	Lung	Lung	Head & Neck - Tongue	Late	92	SBS5	0.22	0.66
ATP408	Liver	Liver	Head & Neck - Tongue	Late	92	SBS110	0.45	0.71
ATP408	Colon	Colorectal	Head & Neck - Tongue	Late	92	SBS35	0.7	0
ATP408	Colon	Colorectal	Head & Neck - Tongue	Late	92	SBS1	0.19	0.95
ATP430	Head & Neck - Parotid	Head & Neck	Head & Neck - Parotid	Early	3161	SBS7a	0.83	0
ATP430	Head & Neck - Parotid	Head & Neck	Head & Neck - Parotid	Early	3161	SBS13	0.12	0.61
ATP430	Lung	Lung	Head & Neck - Parotid	Early	3161	SBS7a	0.86	0.01
ATP430	Lung	Lung	Head & Neck - Parotid	Early	3161	SBS13	0.11	0.37
ATP430	Small Bowel	Colorectal	Head & Neck - Parotid	Early	3161	SBS7a	0.88	0
ATP430	Small Bowel	Colorectal	Head & Neck - Parotid	Early	3161	SBS93	0.07	0.63
ATP430	Small Bowel	Colorectal	Head & Neck - Parotid	Early	3161	SBS121	0.03	0.63
ATP430	Head & Neck - Parotid	Head & Neck	Head & Neck - Parotid	Late	2064	SBS13	0.83	0.61
ATP430	Head & Neck - Parotid	Head & Neck	Head & Neck - Parotid	Late	2064	SBS7a	0.15	0
ATP430	Lung	Lung	Head & Neck - Parotid	Late	2064	SBS13	0.66	0.37
ATP430	Lung	Lung	Head & Neck - Parotid	Late	2064	SBS7a	0.19	0.01
ATP430	Lung	Lung	Head & Neck - Parotid	Late	2064	SBS2	0.15	0.41
ATP430	Small Bowel	Colorectal	Head & Neck - Parotid	Late	2064	SBS13	0.66	0.01
ATP430	Small Bowel	Colorectal	Head & Neck - Parotid	Late	2064	SBS2	0.34	0.16
ATP431	Colon	Colorectal	Colon	Early	101	SBS1	0.94	0.95
ATP431	Pancreas	Pancreas	Colon	Early	101	SBS1	0.79	0.88
ATP431	Liver	Liver	Colon	Early	101	SBS96	0.52	0
ATP431	Liver	Liver	Colon	Early	101	SBS5	0.44	1
ATP431	Bladder	Bladder	Colon	Early	101	SBS1	0.6	0.75
ATP431	Bladder	Bladder	Colon	Early	101	SBS96	0.34	0
ATP431	Colon	Colorectal	Colon	Late	57	SBS1	0.87	0.95
ATP431	Pancreas	Pancreas	Colon	Late	57	SBS1	0.64	0.88
ATP431	Liver	Liver	Colon	Late	57	SBS1	0.97	0
ATP431	Bladder	Bladder	Colon	Late	57	SBS1	0.98	0.75
ATP443	Bladder	Bladder	Bladder	Early	104	SBS1	0.3	0.75
ATP443	Bladder	Bladder	Bladder	Early	104	SBS13	0.29	0.94
ATP443	Liver	Liver	Bladder	Early	104	SBS13	0.43	0
ATP443	Liver	Liver	Bladder	Early	104	SBS5	0.36	1
ATP443	Lung	Lung	Bladder	Early	104	SBS13	0.33	0.37
ATP443	Lung	Lung	Bladder	Early	104	SBS1	0.28	0.65
ATP443	Lung	Lung	Bladder	Early	104	SBS5	0.19	0.66
ATP443	Mesentery	Bone and Soft Tissue	Bladder	Early	104	SBS13	0.36	0.38
ATP443	Mesentery	Bone and Soft Tissue	Bladder	Early	104	SBS1	0.18	0.78
ATP443	Bowel	Colorectal	Bladder	Early	104	SBS13	0.43	0.01
ATP443	Bowel	Colorectal	Bladder	Early	104	SBS1	0.21	0.95
ATP443	Bowel	Colorectal	Bladder	Early	104	SBS8	0.15	0.81
ATP443	Bowel	Colorectal	Bladder	Early	104	SBS3	0.09	0.81
ATP443	Bladder	Bladder	Bladder	Late	87	SBS1	0.37	0.75
ATP443	Bladder	Bladder	Bladder	Late	87	SBS13	0.37	0.94
ATP443	Liver	Liver	Bladder	Late	87	SBS13	0.59	0
ATP443	Liver	Liver	Bladder	Late	87	SBS5	0.41	1
ATP443	Lung	Lung	Bladder	Late	87	SBS13	0.35	0.37
ATP443	Lung	Lung	Bladder	Late	87	SBS1	0.24	0.65
ATP443	Lung	Lung	Bladder	Late	87	SBS5	0.16	0.66
ATP443	Mesentery	Bone and Soft Tissue	Bladder	Late	87	SBS13	0.52	0.38
ATP443	Mesentery	Bone and Soft Tissue	Bladder	Late	87	SBS1	0.26	0.78
ATP443	Bowel	Colorectal	Bladder	Late	87	SBS13	0.44	0.01
ATP443	Bowel	Colorectal	Bladder	Late	87	SBS1	0.31	0.95
ATP443	Bowel	Colorectal	Bladder	Late	87	SBS2	0.2	0.16

## Sheet: Table S2
Tumor Site	Patient count
Biliary	59
Bladder	370
Bone and Soft Tissue	1493
Breast	3495
CNS	720
Cervix	20
Colorectal	2265
Esophagus	97
Head and Neck	56
Kidney	1508
Liver	332
Lung	1049
Lymphoid	378
Myeloid	129
NET	154
Oral Oropharyngeal	177
Ovary	583
Pancreas	370
Prostate	502
Skin	71
Stomach	250
Thyroid	48
Uterus	745

## Sheet: Table S3
Patient	Tumor Site	Erly or Late	Primary Site	Cosine Similarity	Signature Score	SE
ATP402	Bowel	Late	Lung	0.986	0.129	0.00269026
ATP402	Bowel	Early	Lung	0.867	0.021	0.00158648
ATP402	Brain	Late	Lung	0.875	0.25	0.00476755
ATP402	Brain	Early	Lung	0.861	0.113	0.00317916
ATP402	Lung	Late	Lung	0.987	0.415	0.00836201
ATP402	Lung	Early	Lung	0.919	0.508	0.00695574
ATP402	Ovary	Late	Lung	0.986	0.316	0.011706
ATP402	Ovary	Early	Lung	0.909	0.044	0.00276032
ATP404	Liver	Late	Lung	0.548	0.356	0
ATP404	Liver	Early	Lung	0.866	0.679	0.00890545
ATP404	Lung	Late	Lung	0.636	0.388	0.00447192
ATP404	Lung	Early	Lung	0.879	0.573	0.00633346
ATP404	Perigastric Lymph Node	Late	Lung	0	0	0
ATP404	Perigastric Lymph Node	Early	Lung	0.879	0.093	0.00492163
ATP404	Peripancreatic Lymph Node	Late	Lung	0.573	0.12	0.00431852
ATP404	Peripancreatic Lymph Node	Early	Lung	0.849	0	0
ATP407	Colon	Late	Endometrium	0.862	0.187	0.00184778
ATP407	Colon	Early	Endometrium	0.933	0.36	0.00206041
ATP407	Endometrium	Late	Endometrium	0.861	0.121	0.00192223
ATP407	Endometrium	Early	Endometrium	0.924	0.259	0.00398899
ATP407	Liver	Late	Endometrium	0.893	0.364	0.00391132
ATP407	Liver	Early	Endometrium	0.908	0	0
ATP407	Omentum	Late	Endometrium	0.865	0.122	0.00645766
ATP407	Omentum	Early	Endometrium	0.932	0.264	0.0111773
ATP408	Colon	Late	Head & Neck - Tongue	0.78	0.141	0.000678674
ATP408	Colon	Early	Head & Neck - Tongue	0.836	0.624	0.00317385
ATP408	Head & Neck - Tongue	Late	Head & Neck - Tongue	0.701	0.367	0.00748837
ATP408	Head & Neck - Tongue	Early	Head & Neck - Tongue	0.821	0.614	0.0148244
ATP408	Liver	Late	Head & Neck - Tongue	0.624	0.199	0.00699288
ATP408	Liver	Early	Head & Neck - Tongue	0.754	0	0
ATP408	Lung	Late	Head & Neck - Tongue	0.704	0.45	0.0049898
ATP408	Lung	Early	Head & Neck - Tongue	0.803	0.231	0.00382001
ATP430	Head & Neck - Parotid	Late	Head & Neck - Parotid	0.989	0.501	0.0535029
ATP430	Head & Neck - Parotid	Early	Head & Neck - Parotid	0.937	0.069	0.00732865
ATP430	Lung	Late	Head & Neck - Parotid	0.988	0.304	0.00999418
ATP430	Lung	Early	Head & Neck - Parotid	0.944	0.047	0.00293534
ATP430	Small Bowel	Late	Head & Neck - Parotid	0.979	0.06	0.00289814
ATP430	Small Bowel	Early	Head & Neck - Parotid	0.945	0.06	0.000730101
ATP431	Bladder	Late	Colon	0.794	0.584	0.0175165
ATP431	Bladder	Early	Colon	0.932	0.419	0.0125883
ATP431	Colon	Late	Colon	0.802	0.663	0.00319526
ATP431	Colon	Early	Colon	0.926	0.827	0.00398613
ATP431	Liver	Late	Colon	0.797	0	0
ATP431	Liver	Early	Colon	0.932	0.485	0
ATP431	Pancreas	Late	Colon	0.775	0.436	0.0083794
ATP431	Pancreas	Early	Colon	0.923	0.642	0.0123186
ATP443	Bladder	Late	Bladder	0.879	0.55	0.00835018
ATP443	Bladder	Early	Bladder	0.84	0.418	0.00642079
ATP443	Bowel	Late	Bladder	0.89	0.295	0.00203634
ATP443	Bowel	Early	Bladder	0.856	0.341	0.00167132
ATP443	Liver	Late	Bladder	0.852	0.349	0
ATP443	Liver	Early	Bladder	0.859	0.309	0
ATP443	Lung	Late	Bladder	0.881	0.345	0.00592233
ATP443	Lung	Early	Bladder	0.862	0.37	0.00602933
ATP443	Mesentery	Late	Bladder	0.884	0.354	0.00627825
ATP443	Mesentery	Early	Bladder	0.82	0.215	0.0040318

## Sheet: Table S4
Patient	Early or Late (Tumor 1 _ Tumor 2)	Primary Site	Tumor Site 1	Tumor Site 2	Signature Score 1	Signature Score 2	SE 1	SE 2	p-value
ATP402	Late_Late	Lung	Lung	Bowel	0.415231	0.128673	0.00836201	0.00269026	1.98109e-233
ATP402	Late_Late	Lung	Lung	Brain	0.415231	0.249725	0.00836201	0.00476755	2.92959e-66
ATP402	Late_Late	Lung	Lung	Ovary	0.415231	0.311379	0.00836201	0.011706	5.23544e-13
ATP402	Early_Late	Lung	Bowel	Bowel	0.0195075	0.128673	0.00158648	0.00269026	1.16506e-267
ATP402	Early_Late	Lung	Brain	Brain	0.112877	0.249725	0.00317916	0.00476755	4.78344e-126
ATP402	Early_Late	Lung	Lung	Lung	0.508023	0.415231	0.00695574	0.00836201	1.44855e-17
ATP402	Early_Late	Lung	Ovary	Ovary	0.043632	0.311379	0.00276032	0.011706	8.60693e-110
ATP402	Early_Early	Lung	Lung	Bowel	0.508023	0.0195075	0.00695574	0.00158648	0
ATP402	Early_Early	Lung	Lung	Brain	0.508023	0.112877	0.00695574	0.00317916	0
ATP402	Early_Early	Lung	Lung	Ovary	0.508023	0.043632	0.00695574	0.00276032	0
ATP404	Late_Late	Lung	Lung	Perigastric Lymph Node	0.388087	0	0.00447192	0	0
ATP404	Late_Late	Lung	Lung	Peripancreatic Lymph Node	0.388087	0.119814	0.00447192	0.00431852	0
ATP404	Late_Late	Lung	Lung	Liver	0.388087	0.3562	0.00447192	0	9.99734e-13
ATP404	Early_Late	Lung	Liver	Liver	0.67929	0.3562	0.00890545	0	3.33574e-288
ATP404	Early_Late	Lung	Lung	Lung	0.573284	0.388087	0.00633346	0.00447192	4.20557e-126
ATP404	Early_Late	Lung	Perigastric Lymph Node	Perigastric Lymph Node	0.0933498	0	0.00492163	0	3.18195e-80
ATP404	Early_Late	Lung	Peripancreatic Lymph Node	Peripancreatic Lymph Node	0	0.119814	0	0.00431852	2.04149e-169
ATP404	Early_Early	Lung	Lung	Perigastric Lymph Node	0.573284	0.0933498	0.00633346	0.00492163	0
ATP404	Early_Early	Lung	Lung	Peripancreatic Lymph Node	0.573284	0	0.00633346	0	0
ATP404	Early_Early	Lung	Lung	Liver	0.573284	0.67929	0.00633346	0.00890545	2.99972e-22
ATP407	Late_Late	Endometrium	Endometrium	Liver	0.121057	0.364165	0.00192223	0.00391132	0
ATP407	Late_Late	Endometrium	Endometrium	Omentum	0.121057	0.122484	0.00192223	0.00645766	0.832222
ATP407	Late_Late	Endometrium	Endometrium	Colon	0.121057	0.187485	0.00192223	0.00184778	5.26432e-137
ATP407	Early_Late	Endometrium	Colon	Colon	0.360045	0.187485	0.00206041	0.00184778	0
ATP407	Early_Late	Endometrium	Endometrium	Endometrium	0.259182	0.121057	0.00398899	0.00192223	1.29453e-213
ATP407	Early_Late	Endometrium	Liver	Liver	0	0.364165	0	0.00391132	0
ATP407	Early_Late	Endometrium	Omentum	Omentum	0.263663	0.122484	0.0111773	0.00645766	7.68767e-28
ATP407	Early_Early	Endometrium	Endometrium	Liver	0.259182	0	0.00398899	0	0
ATP407	Early_Early	Endometrium	Endometrium	Omentum	0.259182	0.263663	0.00398899	0.0111773	0.705756
ATP407	Early_Early	Endometrium	Endometrium	Colon	0.259182	0.360045	0.00398899	0.00206041	9.04979e-112
ATP408	Late_Late	Head & Neck - Tongue	Head & Neck - Tongue	Colon	0.366763	0.14079	0.00748837	0.000678674	1.97224e-198
ATP408	Late_Late	Head & Neck - Tongue	Head & Neck - Tongue	Lung	0.366763	0.449504	0.00748837	0.0049898	3.75307e-20
ATP408	Late_Late	Head & Neck - Tongue	Head & Neck - Tongue	Liver	0.366763	0.199368	0.00748837	0.00699288	5.29974e-60
ATP408	Early_Late	Head & Neck - Tongue	Colon	Colon	0.62374	0.14079	0.00317385	0.000678674	0
ATP408	Early_Late	Head & Neck - Tongue	Head & Neck - Tongue	Head & Neck - Tongue	0.61419	0.366763	0.0148244	0.00748837	3.40924e-50
ATP408	Early_Late	Head & Neck - Tongue	Liver	Liver	0	0.199368	0	0.00699288	8.77285e-179
ATP408	Early_Late	Head & Neck - Tongue	Lung	Lung	0.231344	0.449504	0.00382001	0.0049898	4.54067e-264
ATP408	Early_Early	Head & Neck - Tongue	Head & Neck - Tongue	Liver	0.61419	0	0.0148244	0	0
ATP408	Early_Early	Head & Neck - Tongue	Head & Neck - Tongue	Colon	0.61419	0.62374	0.0148244	0.00317385	0.528759
ATP408	Early_Early	Head & Neck - Tongue	Head & Neck - Tongue	Lung	0.61419	0.231344	0.0148244	0.00382001	4.94174e-138
ATP430	Late_Late	Head & Neck - Parotid	Head & Neck - Parotid	Lung	0.500731	0.303909	0.0535029	0.00999418	0.000299001
ATP430	Late_Late	Head & Neck - Parotid	Head & Neck - Parotid	Small Bowel	0.500731	0.059719	0.0535029	0.00289814	1.86136e-16
ATP430	Early_Late	Head & Neck - Parotid	Head & Neck - Parotid	Head & Neck - Parotid	0.0685884	0.500731	0.00732865	0.0535029	1.22155e-15
ATP430	Early_Late	Head & Neck - Parotid	Lung	Lung	0.0465392	0.303909	0.00293534	0.00999418	8.70873e-135
ATP430	Early_Late	Head & Neck - Parotid	Small Bowel	Small Bowel	0.059535	0.059719	0.000730101	0.00289814	0.950909
ATP430	Early_Early	Head & Neck - Parotid	Head & Neck - Parotid	Lung	0.0685884	0.0465392	0.00732865	0.00293534	0.00522325
ATP430	Early_Early	Head & Neck - Parotid	Head & Neck - Parotid	Small Bowel	0.0685884	0.059535	0.00732865	0.000730101	0.218975
ATP431	Late_Late	Colon	Colon	Liver	0.662853	0	0.00319526	0	0
ATP431	Late_Late	Colon	Colon	Pancreas	0.662853	0.43648	0.00319526	0.0083794	1.37015e-140
ATP431	Late_Late	Colon	Colon	Bladder	0.662853	0.58359	0.00319526	0.0175165	8.52327e-06
ATP431	Early_Late	Colon	Bladder	Bladder	0.4194	0.58359	0.0125883	0.0175165	2.70424e-14
ATP431	Early_Late	Colon	Colon	Colon	0.826918	0.662853	0.00398613	0.00319526	2.74416e-226
ATP431	Early_Late	Colon	Liver	Liver	0.41008	0	0	0	0
ATP431	Early_Late	Colon	Pancreas	Pancreas	0.64167	0.43648	0.0123186	0.0083794	3.72413e-43
ATP431	Early_Early	Colon	Colon	Liver	0.826918	0.41008	0.00398613	0	0
ATP431	Early_Early	Colon	Colon	Pancreas	0.826918	0.64167	0.00398613	0.0123186	1.95807e-46
ATP431	Early_Early	Colon	Colon	Bladder	0.826918	0.4194	0.00398613	0.0125883	3.81409e-209
ATP443	Late_Late	Bladder	Bladder	Bowel	0.549639	0.294501	0.00835018	0.00203634	1.20594e-193
ATP443	Late_Late	Bladder	Bladder	Mesentery	0.549639	0.353954	0.00835018	0.00627825	2.76397e-78
ATP443	Late_Late	Bladder	Bladder	Lung	0.549639	0.344559	0.00835018	0.00592233	2.84835e-89
ATP443	Late_Late	Bladder	Bladder	Liver	0.549639	0.34932	0.00835018	0	3.55704e-127
ATP443	Early_Late	Bladder	Bladder	Bladder	0.417984	0.549639	0.00642079	0.00835018	7.57739e-36
ATP443	Early_Late	Bladder	Bowel	Bowel	0.340859	0.294501	0.00167132	0.00203634	2.58258e-69
ATP443	Early_Late	Bladder	Liver	Liver	0.30924	0.34932	0	0	0
ATP443	Early_Late	Bladder	Lung	Lung	0.370229	0.344559	0.00602933	0.00592233	0.00238676
ATP443	Early_Late	Bladder	Mesentery	Mesentery	0.227304	0.353954	0.0040318	0.00627825	1.2774e-64
ATP443	Early_Early	Bladder	Bladder	Mesentery	0.417984	0.227304	0.00642079	0.0040318	1.41056e-139
ATP443	Early_Early	Bladder	Bladder	Liver	0.417984	0.30924	0.00642079	0	2.43226e-64
ATP443	Early_Early	Bladder	Bladder	Bowel	0.417984	0.340859	0.00642079	0.00167132	3.09858e-31
ATP443	Early_Early	Bladder	Bladder	Lung	0.417984	0.370229	0.00642079	0.00602933	5.89926e-08
